# Supplementary material for: Pharmacokinetic and Pharmacodynamic Profiles of Intravenous and Enteral Nimodipine in Patients with Aneurysmal Subarachnoid Hemorrhage: A Scoping Review
Source: J Clin Med. 2026 Apr 30;15(9):3425. doi: 10.3390/jcm15093425 (PMC13163996; doi:10.3390/jcm15093425)
Supplement: Supplementary file 1 [file jcm-15-03425-s001.zip]

Archive with 1 entries (1 files):
- jcm-4253134-supplementary.pdf
